# Supplementary material for: Two new species of Archaeopodagrion (Odonata, Philogeniidae) from the western foothills of the Tropical Andes, with biological observations and distributional records
Source: Zookeys. 2021 May 5;1036:21–38. doi: 10.3897/zookeys.1036.64230 (PMC8116320; doi:10.3897/zookeys.1036.64230)
Supplement: XML Treatment for Archaeopodagrion recurvatum [file zookeys.1036.64230-treatment1.xml]

<!DOCTYPE tp:taxon-treatment
  PUBLIC "-//TaxonX//DTD Taxonomic Treatment Publishing DTD v0 20100105//EN" "tax-treatment-NSO.dtd">
<tp:taxon-treatment xmlns:tp="http://www.plazi.org/taxpub"><tp:treatment-meta><kwd-group><label>Taxon classification</label><kwd><named-content xmlns:xlink="http://www.w3.org/1999/xlink" content-type="kingdom">Animalia</named-content></kwd><kwd><named-content xmlns:xlink="http://www.w3.org/1999/xlink" content-type="order">Odonata</named-content></kwd><kwd><named-content xmlns:xlink="http://www.w3.org/1999/xlink" content-type="family">Megapodagrionidae</named-content></kwd></kwd-group><mixed-citation publication-type="journal"><person-group><name><surname>Amaya-Vallejo</surname><given-names>Vanessa</given-names></name><name><surname>Bota-Sierra</surname><given-names>Cornelio</given-names></name><name><surname>Novelo-Gutiérrez</surname><given-names>Rodolfo</given-names></name><name><surname>Sánchez-Herrera</surname><given-names>Melissa</given-names></name></person-group><article-title>Two new species of <italic><tp:taxon-name><tp:taxon-name-part taxon-name-part-type="genus" reg="Archaeopodagrion">Archaeopodagrion</tp:taxon-name-part></tp:taxon-name></italic> (<tp:taxon-name><tp:taxon-name-part taxon-name-part-type="order">Odonata</tp:taxon-name-part></tp:taxon-name>, <tp:taxon-name><tp:taxon-name-part taxon-name-part-type="family">Philogeniidae</tp:taxon-name-part></tp:taxon-name>) from the western foothills of the Tropical Andes, with biological observations and distributional records</article-title><source>Zookeys</source><day>05</day><month>5</month><year>2021</year><volume>1036</volume><fpage>21</fpage><lpage>38</lpage><pub-id pub-id-type="doi">10.3897/zookeys.1036.64230</pub-id></mixed-citation></tp:treatment-meta><tp:nomenclature><tp:taxon-name><object-id xmlns:xlink="http://www.w3.org/1999/xlink" content-type="arpha" xlink:type="simple">6626B95A-9ABC-5D1E-BB2E-159FE34FFB16</object-id>
            <tp:taxon-name-part taxon-name-part-type="genus" reg="Archaeopodagrion">Archaeopodagrion</tp:taxon-name-part>
            <tp:taxon-name-part taxon-name-part-type="species" reg="recurvatum">recurvatum</tp:taxon-name-part>
            <object-id xmlns:xlink="http://www.w3.org/1999/xlink" content-type="zoobank" xlink:type="simple">http://zoobank.org/1E28E29E-1352-494F-B77B-6A7DF0E24E44</object-id>
          </tp:taxon-name><tp:taxon-status xmlns:xlink="http://www.w3.org/1999/xlink" xlink:type="simple">sp. nov.</tp:taxon-status><xref ref-type="fig" rid="F1">Figures 1</xref><xref ref-type="fig" rid="F2">, 2</xref><xref ref-type="fig" rid="F3">, 3</xref><xref ref-type="fig" rid="F4">, 4</xref><xref ref-type="fig" rid="F5">, 5</xref><xref ref-type="fig" rid="F6">, 6</xref></tp:nomenclature><tp:treatment-sec sec-type="type material" id="SECID0E4KAC"><title>Type material.</title><p><bold><italic>Holotype</italic></bold>: 1 adult male, Colombia, Valle del Cauca Department, Dagua Municipality, Farallones Natural National Park, Alto Anchicayá, La Riqueza stream, <named-content xmlns:xlink="http://www.w3.org/1999/xlink" content-type="dwc:verbatimCoordinates" xlink:type="simple"><named-content content-type="geo-json" specific-use="{&#34;type&#34;:&#34;Point&#34;,&#34;coordinates&#34;:[-76.884500,3.609417]}" id="NCID0ELLAC" xlink:type="simple">3.6094167°N, 76.8845°W</named-content></named-content>, 670 m, taken with aerial net while perched in riparian vegetation, 4 February 2020, VAV and MSH leg. (<named-content xmlns:xlink="http://www.w3.org/1999/xlink" content-type="dwc:institutional_code" xlink:type="simple">ANDES-E</named-content>). <bold><italic>Paratypes</italic></bold>: 1 male, 1 female as tenerals, same data as holotype; 1 F-1 female larva, same data as holotype, D-net, sand/pebbles bottom in shallow La Riqueza stream bank, but collected 9 July 2016, VAV leg. (<named-content xmlns:xlink="http://www.w3.org/1999/xlink" content-type="dwc:institutional_code" xlink:type="simple">ANDES-E</named-content>). 1 teneral male, 1 adult female, Colombia, Risaralda Department, Santa Cecilia, Alto Amurrupá Reserve, Ranas de Cristal stream, <named-content xmlns:xlink="http://www.w3.org/1999/xlink" content-type="dwc:verbatimCoordinates" xlink:type="simple"><named-content content-type="geo-json" specific-use="{&#34;type&#34;:&#34;Point&#34;,&#34;coordinates&#34;:[-76.173570,5.320330]}" id="NCID0EGMAC" xlink:type="simple">5.32033°N, 76.17357°W</named-content></named-content>, 620 m, taken with aerial net while perched in riparian vegetation along stream, 31 January 2017, CBJ and JSH leg. (<named-content xmlns:xlink="http://www.w3.org/1999/xlink" content-type="dwc:institutional_code" xlink:type="simple">CEUA</named-content>).</p><fig id="F1" position="float" orientation="portrait"><object-id xmlns:xlink="http://www.w3.org/1999/xlink" content-type="doi" xlink:type="simple">10.3897/zookeys.1036.64230.figure1</object-id><object-id xmlns:xlink="http://www.w3.org/1999/xlink" content-type="arpha" xlink:type="simple">585D3595-E4B6-5165-85D0-951467218780</object-id><label>Figure 1.</label><caption><p>Full body lateral scans and photographs of <italic><tp:taxon-name><tp:taxon-name-part taxon-name-part-type="genus" reg="Archaeopodagrion">Archaeopodagrion</tp:taxon-name-part> <tp:taxon-name-part taxon-name-part-type="species" reg="recurvatum">recurvatum</tp:taxon-name-part></tp:taxon-name></italic><bold>A</bold> male holotype <bold>B</bold> and <bold>C</bold> female paratype. Scale bar: 1 cm.</p></caption><graphic xmlns:xlink="http://www.w3.org/1999/xlink" xlink:href="zookeys-1036-021-g001.jpg" position="float" orientation="portrait" xlink:type="simple" id="oo_539395.jpg"><uri content-type="original_file" xlink:type="simple">https://binary.pensoft.net/fig/539395</uri></graphic></fig></tp:treatment-sec><tp:treatment-sec sec-type="diagnosis" id="SECID0ERNAC"><title>Diagnosis.</title><p><italic><tp:taxon-name><tp:taxon-name-part taxon-name-part-type="genus" reg="Archaeopodagrion">Archaeopodagrion</tp:taxon-name-part> <tp:taxon-name-part taxon-name-part-type="species" reg="recurvatum">recurvatum</tp:taxon-name-part></tp:taxon-name></italic> lacks the tubercle bearing a hair pencil on the midlength of each paraproct and also lacks a well-developed internal tooth on the cercus, a character present only in <italic><tp:taxon-name><tp:taxon-name-part taxon-name-part-type="genus" reg="Archaeopodagrion">A.</tp:taxon-name-part> <tp:taxon-name-part taxon-name-part-type="species" reg="bilobatum">bilobatum</tp:taxon-name-part></tp:taxon-name></italic> and <italic><tp:taxon-name><tp:taxon-name-part taxon-name-part-type="genus" reg="Archaeopodagrion">A.</tp:taxon-name-part> <tp:taxon-name-part taxon-name-part-type="species" reg="bicorne">bicorne.</tp:taxon-name-part></tp:taxon-name></italic> Among the females, <italic><tp:taxon-name><tp:taxon-name-part taxon-name-part-type="genus" reg="Archaeopodagrion">A.</tp:taxon-name-part> <tp:taxon-name-part taxon-name-part-type="species" reg="recurvatum">recurvatum</tp:taxon-name-part></tp:taxon-name></italic> differs from the other three females described (females of <italic><tp:taxon-name><tp:taxon-name-part taxon-name-part-type="genus" reg="Archaeopodagrion">A.</tp:taxon-name-part> <tp:taxon-name-part taxon-name-part-type="species" reg="bilobatum">bilobatum</tp:taxon-name-part></tp:taxon-name></italic> and <italic><tp:taxon-name><tp:taxon-name-part taxon-name-part-type="genus" reg="Archaeopodagrion">A.</tp:taxon-name-part> <tp:taxon-name-part taxon-name-part-type="species" reg="mayi">mayi</tp:taxon-name-part></tp:taxon-name></italic> are unknown) by the unique shape of the posterior lobe of the pronotum (Fig. <xref ref-type="fig" rid="F3">3B, C</xref>). The larvae of <italic><tp:taxon-name><tp:taxon-name-part taxon-name-part-type="genus" reg="Archaeopodagrion">A.</tp:taxon-name-part> <tp:taxon-name-part taxon-name-part-type="species" reg="recurvatum">recurvatum</tp:taxon-name-part></tp:taxon-name></italic> lacks the fleshy tubercles or spiniform setae present in the caudal lamellae of <italic><tp:taxon-name><tp:taxon-name-part taxon-name-part-type="genus" reg="Archaeopodagrion">A.</tp:taxon-name-part> <tp:taxon-name-part taxon-name-part-type="species" reg="fernandoi">fernandoi</tp:taxon-name-part></tp:taxon-name></italic>; also <italic><tp:taxon-name><tp:taxon-name-part taxon-name-part-type="genus" reg="Archaeopodagrion">A.</tp:taxon-name-part> <tp:taxon-name-part taxon-name-part-type="species" reg="recurvatum">recurvatum</tp:taxon-name-part></tp:taxon-name></italic> has a slenderer body than <italic><tp:taxon-name><tp:taxon-name-part taxon-name-part-type="genus" reg="Archaeopodagrion">A.</tp:taxon-name-part> <tp:taxon-name-part taxon-name-part-type="species" reg="fernandoi">fernandoi</tp:taxon-name-part></tp:taxon-name></italic> and a different mandibular formula, since the molar crest in the left mandible of <italic><tp:taxon-name><tp:taxon-name-part taxon-name-part-type="genus" reg="Archaeopodagrion">A.</tp:taxon-name-part> <tp:taxon-name-part taxon-name-part-type="species" reg="recurvatum">recurvatum</tp:taxon-name-part></tp:taxon-name></italic> possesses twice as many teeth as in <italic><tp:taxon-name><tp:taxon-name-part taxon-name-part-type="genus" reg="Archaeopodagrion">A.</tp:taxon-name-part> <tp:taxon-name-part taxon-name-part-type="species" reg="fernandoi">fernandoi</tp:taxon-name-part></tp:taxon-name></italic>. The adults of <italic><tp:taxon-name><tp:taxon-name-part taxon-name-part-type="genus" reg="Archaeopodagrion">A.</tp:taxon-name-part> <tp:taxon-name-part taxon-name-part-type="species" reg="recurvatum">recurvatum</tp:taxon-name-part></tp:taxon-name></italic> are also the smallest of the genus (male total length 35.0–38.0 mm, female 34.0 mm), with the average length in the genus ranging from 37.5 m for males and 36.5 mm for females in the smaller known specimens of <italic><tp:taxon-name><tp:taxon-name-part taxon-name-part-type="genus" reg="Archaeopodagrion">A.</tp:taxon-name-part> <tp:taxon-name-part taxon-name-part-type="species" reg="armatum">armatum</tp:taxon-name-part></tp:taxon-name></italic>, to 45.0 mm for males and 42.0 mm for females in <italic><tp:taxon-name><tp:taxon-name-part taxon-name-part-type="genus" reg="Archaeopodagrion">A.</tp:taxon-name-part> <tp:taxon-name-part taxon-name-part-type="species" reg="fernandoi">fernandoi</tp:taxon-name-part></tp:taxon-name></italic> (<xref ref-type="bibr" rid="B6">Kennedy 1946</xref>; <xref ref-type="bibr" rid="B12">Tennessen and Johnson 2010</xref>; <xref ref-type="bibr" rid="B3">Bota-Sierra 2017</xref>).</p></tp:treatment-sec><tp:treatment-sec sec-type="description" id="SECID0ENDAE"><title>Description.</title><p><bold>Male holotype.</bold> Small-sized damselfly, thorax brown with pale yellow stripes, abdomen brown with pale yellow spots, cerci in dorsal view conspicuously recurved, paraproct tips upturned, with tips contacting distal margin of cerci (Fig. <xref ref-type="fig" rid="F1">1A–C</xref>). <bold><italic>Measurements</italic></bold>: holotype: <abbrev xmlns:xlink="http://www.w3.org/1999/xlink" xlink:title="Total length" id="ABBRID0E3DAE" xlink:type="simple">TL</abbrev> 35; <abbrev xmlns:xlink="http://www.w3.org/1999/xlink" xlink:title="Abdomen length" id="ABBRID0EAEAE" xlink:type="simple">AL</abbrev> 28.1; <abbrev xmlns:xlink="http://www.w3.org/1999/xlink" xlink:title="Forewing length" id="ABBRID0EEEAE" xlink:type="simple">FWL</abbrev> 21.2; <abbrev xmlns:xlink="http://www.w3.org/1999/xlink" xlink:title="Hindwing length" id="ABBRID0EIEAE" xlink:type="simple">HWL</abbrev> 20.9; <abbrev xmlns:xlink="http://www.w3.org/1999/xlink" xlink:title="Hindwing width" id="ABBRID0EMEAE" xlink:type="simple">WHW</abbrev> 2.3; <abbrev xmlns:xlink="http://www.w3.org/1999/xlink" xlink:title="Forewing" id="ABBRID0EQEAE" xlink:type="simple">FW</abbrev><abbrev xmlns:xlink="http://www.w3.org/1999/xlink" xlink:title="Pterostigma length" id="ABBRID0EUEAE" xlink:type="simple">PtL</abbrev> 1.1; <abbrev xmlns:xlink="http://www.w3.org/1999/xlink" xlink:title="Hindwing" id="ABBRID0EYEAE" xlink:type="simple">HW</abbrev><abbrev xmlns:xlink="http://www.w3.org/1999/xlink" xlink:title="Pterostigma length" id="ABBRID0E3EAE" xlink:type="simple">PtL</abbrev> 1.2; <abbrev xmlns:xlink="http://www.w3.org/1999/xlink" xlink:title="Head width" id="ABBRID0EAFAE" xlink:type="simple">HWd</abbrev> 4.6; <abbrev xmlns:xlink="http://www.w3.org/1999/xlink" xlink:title="Hind femur length" id="ABBRID0EEFAE" xlink:type="simple">HFL</abbrev> 4. Risaralda paratype: <abbrev xmlns:xlink="http://www.w3.org/1999/xlink" xlink:title="Total length" id="ABBRID0EIFAE" xlink:type="simple">TL</abbrev> 38; <abbrev xmlns:xlink="http://www.w3.org/1999/xlink" xlink:title="Abdomen length" id="ABBRID0EMFAE" xlink:type="simple">AL</abbrev> 30; <abbrev xmlns:xlink="http://www.w3.org/1999/xlink" xlink:title="Forewing length" id="ABBRID0EQFAE" xlink:type="simple">FWL</abbrev> 24; <abbrev xmlns:xlink="http://www.w3.org/1999/xlink" xlink:title="Hindwing length" id="ABBRID0EUFAE" xlink:type="simple">HWL</abbrev> 23.1; <abbrev xmlns:xlink="http://www.w3.org/1999/xlink" xlink:title="Hindwing width" id="ABBRID0EYFAE" xlink:type="simple">WHW</abbrev> 2.3; <abbrev xmlns:xlink="http://www.w3.org/1999/xlink" xlink:title="Forewing" id="ABBRID0E3FAE" xlink:type="simple">FW</abbrev><abbrev xmlns:xlink="http://www.w3.org/1999/xlink" xlink:title="Pterostigma length" id="ABBRID0EAGAE" xlink:type="simple">PtL</abbrev> 1.2; <abbrev xmlns:xlink="http://www.w3.org/1999/xlink" xlink:title="Hindwing" id="ABBRID0EEGAE" xlink:type="simple">HW</abbrev><abbrev xmlns:xlink="http://www.w3.org/1999/xlink" xlink:title="Pterostigma length" id="ABBRID0EIGAE" xlink:type="simple">PtL</abbrev> 1.5; <abbrev xmlns:xlink="http://www.w3.org/1999/xlink" xlink:title="Head width" id="ABBRID0EMGAE" xlink:type="simple">HWd</abbrev> 5.1; <abbrev xmlns:xlink="http://www.w3.org/1999/xlink" xlink:title="Hind femur length" id="ABBRID0EQGAE" xlink:type="simple">HFL</abbrev> 4. <bold><italic>Head</italic></bold>: eyes in life dark gray, with black borders; labium grayish brown, dark brown medially, with long pale setae; labrum and anteclypeus yellow, postclypeus brown, frons grayish brown; vertex, occiput and rear of head black, anterior and postero-dorsal surface of vertex and occiput with sculptured surface that refracts light producing green to red metallic colors; some scattered, dark brown setae on dorsum of head; occiput straight, dark brown with long, brown setae along entire width; antennae dark brown except base, basal half of first antennomere pale yellow (Fig. <xref ref-type="fig" rid="F2">2A</xref>). <bold><italic>Thorax</italic></bold>: prothorax light brown. Anterior lobe strongly convex in lateral view, middle and posterior lobes with a deep medial depression, pronotal lobe prolonged laterally into trapezoid processes with a conspicuous spine directed toward mesinfraepisternum (Fig. <xref ref-type="fig" rid="F2">2B, C</xref>). Middorsal carina of pterothorax brown, mesepisternum brown with a yellowish wide stripe reaching humeral suture. Mesinfraepisternum and mesepimeron brown, metepisternum yellowish along the anterior half, becoming light brown near wing base; metinfraepisternum brown near metepisternum, the posterior half yellowish. Metepimeron yellow, with a slight brown stripe below metathoracic suture. Venter of thorax and coxae yellowish, femora, tibia and claws tan brown. Leg spines 2–4 times longer than spaces between bases of adjacent spines, these spaces increasing distally. Wings hyaline; <abbrev xmlns:xlink="http://www.w3.org/1999/xlink" xlink:title="Postnodal crossveins" id="ABBRID0ECHAE" xlink:type="simple">Px</abbrev> 16–17 in <abbrev xmlns:xlink="http://www.w3.org/1999/xlink" xlink:title="Forewing" id="ABBRID0EGHAE" xlink:type="simple">FW</abbrev>, 15–16 in <abbrev xmlns:xlink="http://www.w3.org/1999/xlink" xlink:title="Hindwing" id="ABBRID0EKHAE" xlink:type="simple">HW</abbrev>; <abbrev xmlns:xlink="http://www.w3.org/1999/xlink" xlink:title="Pterostigma" id="ABBRID0EOHAE" xlink:type="simple">Pt</abbrev> surmounting two to two and a half cells, dark brown with very narrow pale edges next to enclosing veins (Fig. <xref ref-type="fig" rid="F1">1A</xref>). <bold><italic>Abdomen</italic></bold>: <abbrev xmlns:xlink="http://www.w3.org/1999/xlink" xlink:title="Abdominal segments 1" id="ABBRID0EZHAE" xlink:type="simple">S1</abbrev>–2 completely light brown; <abbrev xmlns:xlink="http://www.w3.org/1999/xlink" xlink:title="Abdominal segments 3" id="ABBRID0E4HAE" xlink:type="simple">S3</abbrev>–7 light brown dorsally with narrow basal pale-yellow mark connecting to yellow lateral mark and then forming a yellow triangular mark reaching ventral side in <abbrev xmlns:xlink="http://www.w3.org/1999/xlink" xlink:title="Abdominal segments 7" id="ABBRID0EBIAE" xlink:type="simple">S7</abbrev>–8. <abbrev xmlns:xlink="http://www.w3.org/1999/xlink" xlink:title="Abdominal segments 9" id="ABBRID0EFIAE" xlink:type="simple">S9</abbrev>–10 dark brown dorsally, slightly yellow ventrally, <abbrev xmlns:xlink="http://www.w3.org/1999/xlink" xlink:title="Abdominal segments 10" id="ABBRID0EJIAE" xlink:type="simple">S10</abbrev> with a conspicuous central cleft (Fig. <xref ref-type="fig" rid="F2">2A</xref>). Genital ligula with two lateroapical recurved flagella as in other species described for the genus (Fig. <xref ref-type="fig" rid="F2">2D</xref>). Cerci light brown, strongly recurved medio anteriorly with tips touching, giving a heart-shaped appearance, armed with some small denticles along inner margins; paraprocts in lateral view slightly longer than cerci but with divergent acuminate apex strongly recurved dorsally and armed with a small, blunt tooth at the tip (Fig. <xref ref-type="fig" rid="F3">3A–D</xref>).</p><fig id="F2" position="float" orientation="portrait"><object-id xmlns:xlink="http://www.w3.org/1999/xlink" content-type="doi" xlink:type="simple">10.3897/zookeys.1036.64230.figure2</object-id><object-id xmlns:xlink="http://www.w3.org/1999/xlink" content-type="arpha" xlink:type="simple">23315B37-55B9-55F1-9572-46D55E44CBAE</object-id><label>Figure 2.</label><caption><p>Diagnostic characters of male holotype of <italic><tp:taxon-name><tp:taxon-name-part taxon-name-part-type="genus" reg="Archaeopodagrion">Archaeopodagrion</tp:taxon-name-part> <tp:taxon-name-part taxon-name-part-type="species" reg="recurvatum">recurvatum</tp:taxon-name-part></tp:taxon-name></italic><bold>A</bold> head, frontal view <bold>B</bold> pronotum, dorsal view <bold>C</bold> pronotum, lateral view <bold>D</bold> genital ligula. Abbreviations: anterior lobe (<abbrev xmlns:xlink="http://www.w3.org/1999/xlink" xlink:title="anterior lobe" id="ABBRID0EUJAE" xlink:type="simple">al</abbrev>), middle lobe (<abbrev xmlns:xlink="http://www.w3.org/1999/xlink" xlink:title="middle lobe" id="ABBRID0EYJAE" xlink:type="simple">ml</abbrev>), posterior lobe (<abbrev xmlns:xlink="http://www.w3.org/1999/xlink" xlink:title="posterior lobe" id="ABBRID0E3JAE" xlink:type="simple">pl</abbrev>), pronotal lobe (<abbrev xmlns:xlink="http://www.w3.org/1999/xlink" xlink:title="pronotal lobe" id="ABBRID0EAKAE" xlink:type="simple">prl</abbrev>).</p></caption><graphic xmlns:xlink="http://www.w3.org/1999/xlink" xlink:href="zookeys-1036-021-g002.jpg" position="float" orientation="portrait" xlink:type="simple" id="oo_539396.jpg"><uri content-type="original_file" xlink:type="simple">https://binary.pensoft.net/fig/539396</uri></graphic></fig><fig id="F3" position="float" orientation="portrait"><object-id xmlns:xlink="http://www.w3.org/1999/xlink" content-type="doi" xlink:type="simple">10.3897/zookeys.1036.64230.figure3</object-id><object-id xmlns:xlink="http://www.w3.org/1999/xlink" content-type="arpha" xlink:type="simple">63C73876-7462-516C-BBB1-80A161A0897B</object-id><label>Figure 3.</label><caption><p>Caudal appendages of teneral male paratype of <italic><tp:taxon-name><tp:taxon-name-part taxon-name-part-type="genus" reg="Archaeopodagrion">Archaeopodagrion</tp:taxon-name-part> <tp:taxon-name-part taxon-name-part-type="species" reg="recurvatum">recurvatum</tp:taxon-name-part></tp:taxon-name></italic><bold>A</bold> dorsal view <bold>B</bold> ventral view <bold>C</bold> lateral view <bold>D</bold> dorsolateral view. Caudal appendages might show postmortem distortions.</p></caption><graphic xmlns:xlink="http://www.w3.org/1999/xlink" xlink:href="zookeys-1036-021-g003.jpg" position="float" orientation="portrait" xlink:type="simple" id="oo_539397.jpg"><uri content-type="original_file" xlink:type="simple">https://binary.pensoft.net/fig/539397</uri></graphic></fig><p><bold>Female paratype. <italic>Measurements</italic></bold>: <abbrev xmlns:xlink="http://www.w3.org/1999/xlink" xlink:title="Total length" id="ABBRID0EPLAE" xlink:type="simple">TL</abbrev> 34; <abbrev xmlns:xlink="http://www.w3.org/1999/xlink" xlink:title="Abdomen length" id="ABBRID0ETLAE" xlink:type="simple">AL</abbrev> 26.8; <abbrev xmlns:xlink="http://www.w3.org/1999/xlink" xlink:title="Forewing length" id="ABBRID0EXLAE" xlink:type="simple">FWL</abbrev> 22; <abbrev xmlns:xlink="http://www.w3.org/1999/xlink" xlink:title="Hindwing length" id="ABBRID0E2LAE" xlink:type="simple">HWL</abbrev> 21.1; <abbrev xmlns:xlink="http://www.w3.org/1999/xlink" xlink:title="Hindwing width" id="ABBRID0E6LAE" xlink:type="simple">WHW</abbrev> 7.1; <abbrev xmlns:xlink="http://www.w3.org/1999/xlink" xlink:title="Forewing" id="ABBRID0EDMAE" xlink:type="simple">FW</abbrev><abbrev xmlns:xlink="http://www.w3.org/1999/xlink" xlink:title="Pterostigma length" id="ABBRID0EHMAE" xlink:type="simple">PtL</abbrev> 1.1; <abbrev xmlns:xlink="http://www.w3.org/1999/xlink" xlink:title="Hindwing" id="ABBRID0ELMAE" xlink:type="simple">HW</abbrev><abbrev xmlns:xlink="http://www.w3.org/1999/xlink" xlink:title="Pterostigma length" id="ABBRID0EPMAE" xlink:type="simple">PtL</abbrev> 1.2; <abbrev xmlns:xlink="http://www.w3.org/1999/xlink" xlink:title="Head width" id="ABBRID0ETMAE" xlink:type="simple">HWd</abbrev> 5.1; <abbrev xmlns:xlink="http://www.w3.org/1999/xlink" xlink:title="Hind femur length" id="ABBRID0EXMAE" xlink:type="simple">HFL</abbrev> 4. <bold><italic>Head</italic></bold>: black except: labium pale yellow; labrum mandible base, genae and anteclypeus yellowish blue; postclypeus greyish brown with two yellow spots; antefrons greyish brown, postfrons brown, both with sculptured surface which extends to foramen except for lustrous space between antennae base and eyes, two yellowish blue elongated spots between antenna base and each lateral ocellus; antennae dark brown, base and basal half of first antennomere pale yellow; postocular lobe slightly protruding posteriorly beyond level of hind margin of compound eye, paraorbital carina distinct (Fig. <xref ref-type="fig" rid="F4">4A</xref>). <bold><italic>Thorax</italic></bold>: brown with antehumeral and metepisternal yellowish blue stripe, metepimeron pale yellow with a slight brown stripe below metathoracic suture (Fig. <xref ref-type="fig" rid="F1">1B, C</xref>). Posterior lobe of pronotum convex laterally with a small, angled projection (Fig. <xref ref-type="fig" rid="F4">4B, C</xref>). Metathoracic legs missing, coxae yellowish blue, femora dark brown externally and yellowish blue internally, tibiae and tarsi brown, armature brown. Eight spurs on the external side of right mesofemur and seven on left mesofemur, each as long as space between them or shorter, gradually increasing in size toward the apex. Eight spurs on the anterior side of right mesotibia and seven on left mesotibia, longer than the spaces between them and gradually decreasing in size toward apex. Tarsal claws with a supplementary tooth. Wings smoky. <abbrev xmlns:xlink="http://www.w3.org/1999/xlink" xlink:title="Pterostigma" id="ABBRID0ENNAE" xlink:type="simple">Pt</abbrev> dark brown surmounting two to two and a half cells, <abbrev xmlns:xlink="http://www.w3.org/1999/xlink" xlink:title="Postnodal crossveins" id="ABBRID0ERNAE" xlink:type="simple">Px</abbrev> 18 in <abbrev xmlns:xlink="http://www.w3.org/1999/xlink" xlink:title="Forewing" id="ABBRID0EVNAE" xlink:type="simple">FW</abbrev> and 16 in <abbrev xmlns:xlink="http://www.w3.org/1999/xlink" xlink:title="Hindwing" id="ABBRID0EZNAE" xlink:type="simple">HW</abbrev>. <bold><italic>Abdomen</italic></bold>: dark brown except light brown sides of <abbrev xmlns:xlink="http://www.w3.org/1999/xlink" xlink:title="Abdominal segments 1" id="ABBRID0EAOAE" xlink:type="simple">S1</abbrev>–2, apical incomplete rings from <abbrev xmlns:xlink="http://www.w3.org/1999/xlink" xlink:title="Abdominal segments 3" id="ABBRID0EEOAE" xlink:type="simple">S3</abbrev> to <abbrev xmlns:xlink="http://www.w3.org/1999/xlink" xlink:title="Abdominal segments 7" id="ABBRID0EIOAE" xlink:type="simple">S7</abbrev> connected to ventrolateral stripes, and <abbrev xmlns:xlink="http://www.w3.org/1999/xlink" xlink:title="Abdominal segments 8" id="ABBRID0EMOAE" xlink:type="simple">S8</abbrev> ventrolateral stripe. Genital valves brown, internal edges of gv1 and gv2 serrulated, gv3 and gv4 with a large triangular process over the base of long and slender black styli (Fig. <xref ref-type="fig" rid="F4">4D</xref>).</p><fig id="F4" position="float" orientation="portrait"><object-id xmlns:xlink="http://www.w3.org/1999/xlink" content-type="doi" xlink:type="simple">10.3897/zookeys.1036.64230.figure4</object-id><object-id xmlns:xlink="http://www.w3.org/1999/xlink" content-type="arpha" xlink:type="simple">7C64A249-1043-5575-AC14-90BE02BAD8C9</object-id><label>Figure 4.</label><caption><p>Diagnostic characters of female paratype of <italic><tp:taxon-name><tp:taxon-name-part taxon-name-part-type="genus" reg="Archaeopodagrion">Archaeopodagrion</tp:taxon-name-part> <tp:taxon-name-part taxon-name-part-type="species" reg="recurvatum">recurvatum</tp:taxon-name-part></tp:taxon-name></italic><bold>A</bold> head, dorsal view <bold>B</bold> pronotum, dorsal view <bold>C</bold> pronotum, lateral view <bold>D</bold> ovipositor, lateral view. Abbreviations: anterior lobe (<abbrev xmlns:xlink="http://www.w3.org/1999/xlink" xlink:title="anterior lobe" id="ABBRID0EPPAE" xlink:type="simple">al</abbrev>), genital valvae (<abbrev xmlns:xlink="http://www.w3.org/1999/xlink" xlink:title="genital valvae" id="ABBRID0ETPAE" xlink:type="simple">gv</abbrev>), middle lobe (<abbrev xmlns:xlink="http://www.w3.org/1999/xlink" xlink:title="middle lobe" id="ABBRID0EXPAE" xlink:type="simple">ml</abbrev>), posterior lobe (<abbrev xmlns:xlink="http://www.w3.org/1999/xlink" xlink:title="posterior lobe" id="ABBRID0E2PAE" xlink:type="simple">pl</abbrev>), paraorbital carina (<abbrev xmlns:xlink="http://www.w3.org/1999/xlink" xlink:title="paraorbital carina" id="ABBRID0E6PAE" xlink:type="simple">prc</abbrev>), styli (<abbrev xmlns:xlink="http://www.w3.org/1999/xlink" xlink:title="styli" id="ABBRID0EDQAE" xlink:type="simple">st</abbrev>).</p></caption><graphic xmlns:xlink="http://www.w3.org/1999/xlink" xlink:href="zookeys-1036-021-g004.jpg" position="float" orientation="portrait" xlink:type="simple" id="oo_539398.jpg"><uri content-type="original_file" xlink:type="simple">https://binary.pensoft.net/fig/539398</uri></graphic></fig><p><bold>Larva.</bold> Penultimate instar F-1, medium size for <tp:taxon-name><tp:taxon-name-part taxon-name-part-type="suborder">Zygoptera</tp:taxon-name-part></tp:taxon-name>. Body mostly glabrous, light brown to yellowish; antennae long, light brown. Head large, flattened, abdomen convex dorsally, flattened ventrally. Caudal lamellae saccoid, violaceous, with a long, pale terminal filament. <bold><italic>Measurements</italic></bold>: <abbrev xmlns:xlink="http://www.w3.org/1999/xlink" xlink:title="Total length" id="ABBRID0EYQAE" xlink:type="simple">TL</abbrev> 13; <abbrev xmlns:xlink="http://www.w3.org/1999/xlink" xlink:title="Abdomen length" id="ABBRID0E3QAE" xlink:type="simple">AL</abbrev> 6; <abbrev xmlns:xlink="http://www.w3.org/1999/xlink" xlink:title="Head width" id="ABBRID0EARAE" xlink:type="simple">HWd</abbrev> 2; <abbrev xmlns:xlink="http://www.w3.org/1999/xlink" xlink:title="Hind femur length" id="ABBRID0EERAE" xlink:type="simple">HFL</abbrev> 3; Ep 3.9; Pp 3.5. <bold><italic>Head</italic></bold>: yellowish brown, almost as wide as long, subhexagonal. Labrum brown, mostly covered by minute spinules, with a large, glabrous, oval, median area and anterior margin widely emarginate medially, with a row of long, white setae as described for <italic><tp:taxon-name><tp:taxon-name-part taxon-name-part-type="genus" reg="Archaeopodagrion">A.</tp:taxon-name-part> <tp:taxon-name-part taxon-name-part-type="species" reg="fernandoi">fernandoi</tp:taxon-name-part></tp:taxon-name></italic> (<xref ref-type="bibr" rid="B7">Novelo-Gutiérrez et al. 2020</xref>). Clypeus light yellow, with few setae. Frons large, yellowish brown, flat, very finely rugose. Vertex flat, dark brown, with three large white ocelli. Antennae long, 7-segmented, glabrous, all segments yellowish brown, scape barrel-shaped, thicker, pedicel cylindrical, antennomere 3 longest, antennomere 7 shortest, size proportions: 0.30, 0.37, 1.0, 0.55, 0.39, 0.20, 0.10; compound eyes large, not bulging, ventrolateral margin covered with a row of short setae, occiput large, cephalic lobes quadrangular; external margins covered with longitudinal rows of minute spines; occipital margin widely concave (Fig. <xref ref-type="fig" rid="F5">5A</xref>). Mandibles (Fig. <xref ref-type="fig" rid="F5">5B, C</xref>) with a movable molar crest, strongly carinate along ventro-lateral margin, baso-lateral margins covered with stout, short spines; formula: R 1+2345 y a (m<sup>1</sup>) b, L1+2345 0 a (m<sup>4</sup>) bd, a &gt; b in both mandibles. Galeolacinia (Fig. <xref ref-type="fig" rid="F4">4D</xref>) with seven teeth, three dorsal teeth of similar length and robustness, all of them slightly incurved, four ventral teeth with similar sizes and robustness, apical tooth the largest, the basal tooth preceded by a row of approximately six short stiff setae; maxillary palp setose, slightly incurved, ending in a spine shorter than apical tooth of Galeolacinia. Hypopharynx (Fig. <xref ref-type="fig" rid="F5">5E</xref>) trapezoid, slightly sclerotized, pale yellow, with the distal rounded corners bearing a conspicuous row of long, anteriorly directed white setae; anterior margin slightly rounded, posterior margin slightly concave, shorter. Labium: prementum-postmentum articulation nearly reaching posterior margin of procoxae. Prementum yellow, subrectangular, 0.43 × longer than its widest part, glabrous, shiny, lateral margins finely serrulate, subparallel, gradually converging basally; ligula convex, prominent, distal margin finely serrulated with a short V-shaped median cleft, a minute spine on each side of cleft in dorsal view; labial palp yellow, large, parallel-sided, lateral margin with some short spines on basal third, mesial margin smooth, apical lobe short, ending in three short hooks of different sizes, median hook largest, internal hook shortest; movable hook brown, slightly incurved, sharply-pointed, almost as long as labial palp (Fig. <xref ref-type="fig" rid="F5">5F</xref>). <bold><italic>Thorax</italic></bold>: narrower than head, covered with minute setae. Pronotal disc light brown, anterior margin slightly concave, lateral margins strongly produced medially, forming a pronounced, almost acute-angled convexity; posterior margin convex; propleuron spiny, ventral margin widely V-shaped. Pterothorax pale brown with wide, irregular dark-brown spots, ventral margin of mesopleuron serrate. Legs long, yellowish brown, fore legs darker. Femora granulose, tibiae setose. Tarsi pale, with a ventral, longitudinal double row of spiniform setae; tarsal claws simple, all with pulvilliform empodium. Anterior and posterior wing sheaths slightly divergent, reaching the basal half and posterior margin of <abbrev xmlns:xlink="http://www.w3.org/1999/xlink" xlink:title="Abdominal segments 4" id="ABBRID0EVSAE" xlink:type="simple">S4</abbrev>, respectively. <bold><italic>Abdomen</italic></bold>: convex dorsally, flat ventrally, slightly narrowing posteriorly. Tergum including posterior margins of <abbrev xmlns:xlink="http://www.w3.org/1999/xlink" xlink:title="Abdominal segments 1" id="ABBRID0E3SAE" xlink:type="simple">S1</abbrev>–10 light brown, covered with minute white setae. Sternum bare, creamy pale. <abbrev xmlns:xlink="http://www.w3.org/1999/xlink" xlink:title="Abdominal segments 3" id="ABBRID0EATAE" xlink:type="simple">S3</abbrev>–5 distorted, the female gonapophyses surpassing well beyond posterior margin of <abbrev xmlns:xlink="http://www.w3.org/1999/xlink" xlink:title="Abdominal segments 10" id="ABBRID0EETAE" xlink:type="simple">S10</abbrev>, lateral valvae creamy-pale, ventrally setose, central valvae yellow, smooth, longer, all roundly pointed (Fig. <xref ref-type="fig" rid="F6">6C</xref>), as in <italic><tp:taxon-name><tp:taxon-name-part taxon-name-part-type="genus" reg="Archaeopodagrion">A.</tp:taxon-name-part> <tp:taxon-name-part taxon-name-part-type="species" reg="fernandoi">fernandoi</tp:taxon-name-part></tp:taxon-name></italic> (<xref ref-type="bibr" rid="B7">Novelo-Gutiérrez et al. 2020</xref>). Cerci not visible. Caudal lamellae pale violet, saccoid, with abundant, long white setae on dorsum, with a long pale, setose, gradually tapering terminal filament. Epiproct (Fig. <xref ref-type="fig" rid="F6">6A</xref>) lacking fleshy tubercles or spiniform setae along midline; terminal filament divided into 7 segments, almost 1/3 shorter than the saccoid portion length of epiproct. Paraproct (Fig. <xref ref-type="fig" rid="F6">6B</xref>) without fleshy tubercles or spiniform setae; terminal filament shorter than saccoid portion length of epiproct, divided into seven segments covered with long, white setae. <abbrev xmlns:xlink="http://www.w3.org/1999/xlink" xlink:title="Abdominal segments 8" id="ABBRID0EDUAE" xlink:type="simple">S8</abbrev>–9 bearing genital valvae (Fig. <xref ref-type="fig" rid="F6">6C</xref>).</p><fig id="F5" position="float" orientation="portrait"><object-id xmlns:xlink="http://www.w3.org/1999/xlink" content-type="doi" xlink:type="simple">10.3897/zookeys.1036.64230.figure5</object-id><object-id xmlns:xlink="http://www.w3.org/1999/xlink" content-type="arpha" xlink:type="simple">C71D1A48-9438-5404-A5B3-7D841366F852</object-id><label>Figure 5.</label><caption><p>Diagnostic characters of F-1 larva of <italic><tp:taxon-name><tp:taxon-name-part taxon-name-part-type="genus" reg="Archaeopodagrion">Archaeopodagrion</tp:taxon-name-part> <tp:taxon-name-part taxon-name-part-type="species" reg="recurvatum">recurvatum</tp:taxon-name-part></tp:taxon-name></italic><bold>A</bold> head, dorsal view <bold>B</bold> right mandible, lateral view <bold>C</bold> left mandible, lateral view <bold>D</bold> galeolacinia, lateral view <bold>E</bold> hypopharynx, dorsal view <bold>F</bold> ligula, ventral view <bold>G</bold> close up of the medial cleft of the ligula, ventral view <bold>H</bold> detail of the labial palp, ventral view. Abbreviations: dorsal teeth (<abbrev xmlns:xlink="http://www.w3.org/1999/xlink" xlink:title="dorsal teeth" id="ABBRID0EOVAE" xlink:type="simple">Dtr</abbrev>), hypopharynx (<abbrev xmlns:xlink="http://www.w3.org/1999/xlink" xlink:title="hypopharynx" id="ABBRID0ESVAE" xlink:type="simple">hyp</abbrev>), maxillary palp (<abbrev xmlns:xlink="http://www.w3.org/1999/xlink" xlink:title="maxillary palp" id="ABBRID0EWVAE" xlink:type="simple">MxP</abbrev>), ventral teeth (<abbrev xmlns:xlink="http://www.w3.org/1999/xlink" xlink:title="ventral teeth" id="ABBRID0E1VAE" xlink:type="simple">Vtr</abbrev>).</p></caption><graphic xmlns:xlink="http://www.w3.org/1999/xlink" xlink:href="zookeys-1036-021-g005.jpg" position="float" orientation="portrait" xlink:type="simple" id="oo_539399.jpg"><uri content-type="original_file" xlink:type="simple">https://binary.pensoft.net/fig/539399</uri></graphic></fig><fig id="F6" position="float" orientation="portrait"><object-id xmlns:xlink="http://www.w3.org/1999/xlink" content-type="doi" xlink:type="simple">10.3897/zookeys.1036.64230.figure6</object-id><object-id xmlns:xlink="http://www.w3.org/1999/xlink" content-type="arpha" xlink:type="simple">192C794F-3302-5B2C-8DB5-0BDCDD594862</object-id><label>Figure 6.</label><caption><p>Diagnostic characters of F-1 larva of <italic><tp:taxon-name><tp:taxon-name-part taxon-name-part-type="genus" reg="Archaeopodagrion">Archaeopodagrion</tp:taxon-name-part> <tp:taxon-name-part taxon-name-part-type="species" reg="recurvatum">recurvatum</tp:taxon-name-part></tp:taxon-name></italic><bold>A</bold> epiproct, dorsal view <bold>B</bold> paraproct, dorsal view <bold>C</bold> last segments of the abdomen, lateral view.</p></caption><graphic xmlns:xlink="http://www.w3.org/1999/xlink" xlink:href="zookeys-1036-021-g006.jpg" position="float" orientation="portrait" xlink:type="simple" id="oo_539400.jpg"><uri content-type="original_file" xlink:type="simple">https://binary.pensoft.net/fig/539400</uri></graphic></fig></tp:treatment-sec><tp:treatment-sec sec-type="distribution" id="SECID0EBXAE"><title>Distribution.</title><p>Known only from the holotype and paratype localities on the western slope foothills of the West Andean Cordillera at the Colombian departments of Risaralda and Valle del Cauca (Fig. <xref ref-type="fig" rid="F7">7</xref>).</p><fig id="F7" position="float" orientation="portrait"><object-id xmlns:xlink="http://www.w3.org/1999/xlink" content-type="doi" xlink:type="simple">10.3897/zookeys.1036.64230.figure7</object-id><object-id xmlns:xlink="http://www.w3.org/1999/xlink" content-type="arpha" xlink:type="simple">ADB3D707-85E3-59D1-B68E-BC94D4B55180</object-id><label>Figure 7.</label><caption><p>Distribution map for the new species of <italic><tp:taxon-name><tp:taxon-name-part taxon-name-part-type="genus" reg="Archaeopodagrion">Archaeopodagrion</tp:taxon-name-part></tp:taxon-name></italic>. Black dots represent type localities.</p></caption><graphic xmlns:xlink="http://www.w3.org/1999/xlink" xlink:href="zookeys-1036-021-g007.jpg" position="float" orientation="portrait" xlink:type="simple" id="oo_539401.jpg"><uri content-type="original_file" xlink:type="simple">https://binary.pensoft.net/fig/539401</uri></graphic></fig></tp:treatment-sec><tp:treatment-sec sec-type="etymology" id="SECID0E6XAE"><title>Etymology.</title><p>Named <italic><tp:taxon-name><tp:taxon-name-part taxon-name-part-type="genus" reg="Archaeopodagrion"/><tp:taxon-name-part taxon-name-part-type="species" reg="recurvatum">recurvatum</tp:taxon-name-part></tp:taxon-name></italic> (from the Latin <italic><tp:taxon-name><tp:taxon-name-part taxon-name-part-type="genus" reg="Archaeopodagrion"/><tp:taxon-name-part taxon-name-part-type="species" reg="recurvatum">recurvatum</tp:taxon-name-part></tp:taxon-name></italic>: curved inwards, with tips that are directed back to the point of origin) due to the peculiar structure of the male’s cerci.</p></tp:treatment-sec><ref-list><ref id="B6"><mixed-citation xmlns:xlink="http://www.w3.org/1999/xlink" xlink:type="simple"><person-group><name name-style="western"><surname>Kennedy</surname><given-names>CH</given-names></name></person-group> (<year>1946</year>) <article-title><italic><tp:taxon-name><tp:taxon-name-part taxon-name-part-type="genus">Archaeopodagrion</tp:taxon-name-part> <tp:taxon-name-part taxon-name-part-type="species">bilobatum</tp:taxon-name-part></tp:taxon-name></italic>, n. sp., from Central Ecuador (<tp:taxon-name><tp:taxon-name-part taxon-name-part-type="order">Odonata</tp:taxon-name-part></tp:taxon-name>: <tp:taxon-name>Megapodagrioninae</tp:taxon-name>).</article-title><source>Annals of the Entomological Society of America</source><volume>39</volume>: <fpage>171</fpage>–<lpage>176</lpage>. <ext-link xlink:type="simple" ext-link-type="doi" xlink:href="10.1093/aesa/39.2.171">https://doi.org/10.1093/aesa/39.2.171</ext-link></mixed-citation></ref><ref id="B12"><mixed-citation xmlns:xlink="http://www.w3.org/1999/xlink" xlink:type="simple"><person-group><name name-style="western"><surname>Tennessen</surname><given-names>KJ</given-names></name><name name-style="western"><surname>Johnson</surname><given-names>JT</given-names></name></person-group> (<year>2010</year>) <article-title><italic><tp:taxon-name><tp:taxon-name-part taxon-name-part-type="genus">Archaeopodagrion</tp:taxon-name-part> <tp:taxon-name-part taxon-name-part-type="species">armatum</tp:taxon-name-part></tp:taxon-name></italic> sp. nov. from Ecuador (<tp:taxon-name><tp:taxon-name-part taxon-name-part-type="order">Odonata</tp:taxon-name-part></tp:taxon-name>: <tp:taxon-name><tp:taxon-name-part taxon-name-part-type="family">Megapodagrionidae</tp:taxon-name-part></tp:taxon-name>).</article-title><source>International Journal of Odonatology</source><volume>13</volume>: <fpage>89</fpage>–<lpage>95</lpage>. <ext-link xlink:type="simple" ext-link-type="doi" xlink:href="10.1080/13887890.2010.9748362">https://doi.org/10.1080/13887890.2010.9748362</ext-link></mixed-citation></ref><ref id="B3"><mixed-citation xmlns:xlink="http://www.w3.org/1999/xlink" xlink:type="simple"><person-group><name name-style="western"><surname>Bota-Sierra</surname><given-names>CA</given-names></name></person-group> (<year>2017</year>) <article-title>Two new species of the family <tp:taxon-name><tp:taxon-name-part taxon-name-part-type="family">Philogeniidae</tp:taxon-name-part></tp:taxon-name> (<tp:taxon-name><tp:taxon-name-part taxon-name-part-type="order">Odonata</tp:taxon-name-part></tp:taxon-name>: <tp:taxon-name><tp:taxon-name-part taxon-name-part-type="suborder">Zygoptera</tp:taxon-name-part></tp:taxon-name>) from the Western Colombian Andes.</article-title><source>International Journal of Odonatology</source><volume>20</volume>: <fpage>137</fpage>–<lpage>150</lpage>. <ext-link xlink:type="simple" ext-link-type="doi" xlink:href="10.1080/13887890.2017.1344733">https://doi.org/10.1080/13887890.2017.1344733</ext-link></mixed-citation></ref><ref id="B7"><mixed-citation xmlns:xlink="http://www.w3.org/1999/xlink" xlink:type="simple"><person-group><name name-style="western"><surname>Novelo-Gutiérrez</surname><given-names>R</given-names></name><name name-style="western"><surname>Bota-Sierra</surname><given-names>CA</given-names></name><name name-style="western"><surname>Amaya-Vallejo</surname><given-names>V</given-names></name></person-group> (<year>2020</year>) <article-title>Description of the larva of the genus <italic><tp:taxon-name><tp:taxon-name-part taxon-name-part-type="genus">Archaeopodagrion</tp:taxon-name-part></tp:taxon-name></italic> Kennedy, 1939 (<tp:taxon-name><tp:taxon-name-part taxon-name-part-type="suborder">Zygoptera</tp:taxon-name-part></tp:taxon-name>: <tp:taxon-name><tp:taxon-name-part taxon-name-part-type="family">Philogeniidae</tp:taxon-name-part></tp:taxon-name>).</article-title><source>Zootaxa</source><volume>4816</volume>: <fpage>325</fpage>–<lpage>332</lpage>. <ext-link xlink:type="simple" ext-link-type="doi" xlink:href="10.11646/zootaxa.4816.3.3">https://doi.org/10.11646/zootaxa.4816.3.3</ext-link></mixed-citation></ref></ref-list></tp:taxon-treatment>
