# Supplementary material for: Two new species of Archaeopodagrion (Odonata, Philogeniidae) from the western foothills of the Tropical Andes, with biological observations and distributional records
Source: Zookeys. 2021 May 5;1036:21–38. doi: 10.3897/zookeys.1036.64230 (PMC8116320; doi:10.3897/zookeys.1036.64230)
Supplement: XML Treatment for Archaeopodagrion mayi [file zookeys.1036.64230-treatment2.xml]

<!DOCTYPE tp:taxon-treatment
  PUBLIC "-//TaxonX//DTD Taxonomic Treatment Publishing DTD v0 20100105//EN" "tax-treatment-NSO.dtd">
<tp:taxon-treatment xmlns:tp="http://www.plazi.org/taxpub"><tp:treatment-meta><kwd-group><label>Taxon classification</label><kwd><named-content xmlns:xlink="http://www.w3.org/1999/xlink" content-type="kingdom">Animalia</named-content></kwd><kwd><named-content xmlns:xlink="http://www.w3.org/1999/xlink" content-type="order">Odonata</named-content></kwd><kwd><named-content xmlns:xlink="http://www.w3.org/1999/xlink" content-type="family">Megapodagrionidae</named-content></kwd></kwd-group><mixed-citation publication-type="journal"><person-group><name><surname>Amaya-Vallejo</surname><given-names>Vanessa</given-names></name><name><surname>Bota-Sierra</surname><given-names>Cornelio</given-names></name><name><surname>Novelo-Gutiérrez</surname><given-names>Rodolfo</given-names></name><name><surname>Sánchez-Herrera</surname><given-names>Melissa</given-names></name></person-group><article-title>Two new species of <italic><tp:taxon-name><tp:taxon-name-part taxon-name-part-type="genus" reg="Archaeopodagrion">Archaeopodagrion</tp:taxon-name-part></tp:taxon-name></italic> (<tp:taxon-name><tp:taxon-name-part taxon-name-part-type="order">Odonata</tp:taxon-name-part></tp:taxon-name>, <tp:taxon-name><tp:taxon-name-part taxon-name-part-type="family">Philogeniidae</tp:taxon-name-part></tp:taxon-name>) from the western foothills of the Tropical Andes, with biological observations and distributional records</article-title><source>Zookeys</source><day>05</day><month>5</month><year>2021</year><volume>1036</volume><fpage>21</fpage><lpage>38</lpage><pub-id pub-id-type="doi">10.3897/zookeys.1036.64230</pub-id></mixed-citation></tp:treatment-meta><tp:nomenclature><tp:taxon-name><object-id xmlns:xlink="http://www.w3.org/1999/xlink" content-type="arpha" xlink:type="simple">692EBE82-245C-59FA-BB25-DFD9006A7DB9</object-id>
            <tp:taxon-name-part taxon-name-part-type="genus" reg="Archaeopodagrion">Archaeopodagrion</tp:taxon-name-part>
            <tp:taxon-name-part taxon-name-part-type="species" reg="mayi">mayi</tp:taxon-name-part>
            <object-id xmlns:xlink="http://www.w3.org/1999/xlink" content-type="zoobank" xlink:type="simple">http://zoobank.org/65471F12-C179-47E5-8114-9514E5458214</object-id>
          </tp:taxon-name><tp:taxon-status xmlns:xlink="http://www.w3.org/1999/xlink" xlink:type="simple">sp. nov.</tp:taxon-status><xref ref-type="fig" rid="F8">Figures 8</xref><xref ref-type="fig" rid="F9">, 9</xref><xref ref-type="fig" rid="F10">, 10</xref></tp:nomenclature><tp:treatment-sec sec-type="type material" id="SECID0EN1AE"><title>Type material.</title><p><bold><italic>Holotype</italic></bold>: 1 adult male, and 1 adult male <bold><italic>paratype</italic></bold>, both Ecuador, Imbabura Province, Reserva Natural Los Cedros, near Cascada Vieja Trail, <named-content xmlns:xlink="http://www.w3.org/1999/xlink" content-type="dwc:verbatimCoordinates" xlink:type="simple"><named-content content-type="geo-json" specific-use="{&#34;type&#34;:&#34;Point&#34;,&#34;coordinates&#34;:[-78.779328,0.308986]}" id="NCID0E51AE" xlink:type="simple">0.308986°N, 78.779328°W</named-content></named-content>, 500 m, taken with aerial net while perched in lianas hanging from a small stream canyon wall, 4 December 2013, MSH leg. (<named-content xmlns:xlink="http://www.w3.org/1999/xlink" content-type="dwc:institutional_code" xlink:type="simple">ANDES-E</named-content>).</p></tp:treatment-sec><tp:treatment-sec sec-type="diagnosis" id="SECID0EL2AE"><title>Diagnosis.</title><p>The males of <italic><tp:taxon-name><tp:taxon-name-part taxon-name-part-type="genus" reg="Archaeopodagrion">Archaeopodagrion</tp:taxon-name-part> <tp:taxon-name-part taxon-name-part-type="species" reg="mayi">mayi</tp:taxon-name-part></tp:taxon-name></italic> are medium-sized, with total length ranging from 40.0 to 43.0 mm. They present a tubercle bearing a hair pencil on the midlength of each paraproct, a character shared with the males of <italic><tp:taxon-name><tp:taxon-name-part taxon-name-part-type="genus" reg="Archaeopodagrion">A.</tp:taxon-name-part> <tp:taxon-name-part taxon-name-part-type="species" reg="armatum">armatum</tp:taxon-name-part></tp:taxon-name></italic> and <italic><tp:taxon-name><tp:taxon-name-part taxon-name-part-type="genus" reg="Archaeopodagrion">A.</tp:taxon-name-part> <tp:taxon-name-part taxon-name-part-type="species" reg="fernandoi">fernandoi</tp:taxon-name-part></tp:taxon-name></italic>, and lack a well-developed internal tooth on cercus, a character shared only with <italic><tp:taxon-name><tp:taxon-name-part taxon-name-part-type="genus" reg="Archaeopodagrion">A.</tp:taxon-name-part> <tp:taxon-name-part taxon-name-part-type="species" reg="recurvatum">recurvatum</tp:taxon-name-part></tp:taxon-name></italic>.</p></tp:treatment-sec><tp:treatment-sec sec-type="description" id="SECID0E43AE"><title>Description.</title><p><bold>Male holotype.</bold> Medium-sized damselfly, thorax brown with greenish yellow stripes, abdomen dark brown dorsally and light brown ventrally, with greenish yellow pale spots (Fig. <xref ref-type="fig" rid="F8">8</xref>). Abdominal appendages with characteristic morphology, comprising cylindrical cerci with tips directed posteroventrally, longer than paraprocts, and paraprocts with tips acute and directed dorsally (Fig. <xref ref-type="fig" rid="F10">10A–D</xref>). <bold><italic>Measurements</italic></bold>: holotype: <abbrev xmlns:xlink="http://www.w3.org/1999/xlink" xlink:title="Total length" id="ABBRID0EQ4AE" xlink:type="simple">TL</abbrev> 40; <abbrev xmlns:xlink="http://www.w3.org/1999/xlink" xlink:title="Abdomen length" id="ABBRID0EU4AE" xlink:type="simple">AL</abbrev> 34.1; <abbrev xmlns:xlink="http://www.w3.org/1999/xlink" xlink:title="Forewing length" id="ABBRID0EY4AE" xlink:type="simple">FWL</abbrev> 26.5; <abbrev xmlns:xlink="http://www.w3.org/1999/xlink" xlink:title="Hindwing length" id="ABBRID0E34AE" xlink:type="simple">HWL</abbrev> 25; <abbrev xmlns:xlink="http://www.w3.org/1999/xlink" xlink:title="Hindwing width" id="ABBRID0EA5AE" xlink:type="simple">WHW</abbrev> 2.5; <abbrev xmlns:xlink="http://www.w3.org/1999/xlink" xlink:title="Forewing" id="ABBRID0EE5AE" xlink:type="simple">FW</abbrev><abbrev xmlns:xlink="http://www.w3.org/1999/xlink" xlink:title="Pterostigma length" id="ABBRID0EI5AE" xlink:type="simple">PtL</abbrev> 1.2; <abbrev xmlns:xlink="http://www.w3.org/1999/xlink" xlink:title="Hindwing" id="ABBRID0EM5AE" xlink:type="simple">HW</abbrev><abbrev xmlns:xlink="http://www.w3.org/1999/xlink" xlink:title="Pterostigma length" id="ABBRID0EQ5AE" xlink:type="simple">PtL</abbrev> 1.5; <abbrev xmlns:xlink="http://www.w3.org/1999/xlink" xlink:title="Head width" id="ABBRID0EU5AE" xlink:type="simple">HWd</abbrev> 4.1; <abbrev xmlns:xlink="http://www.w3.org/1999/xlink" xlink:title="Hind femur length" id="ABBRID0EY5AE" xlink:type="simple">HFL</abbrev> 4; <abbrev xmlns:xlink="http://www.w3.org/1999/xlink" xlink:title="Cercus length" id="ABBRID0E35AE" xlink:type="simple">CL</abbrev> 2. Paratype: <abbrev xmlns:xlink="http://www.w3.org/1999/xlink" xlink:title="Total length" id="ABBRID0EA6AE" xlink:type="simple">TL</abbrev> 43; <abbrev xmlns:xlink="http://www.w3.org/1999/xlink" xlink:title="Abdomen length" id="ABBRID0EE6AE" xlink:type="simple">AL</abbrev> 36; <abbrev xmlns:xlink="http://www.w3.org/1999/xlink" xlink:title="Forewing length" id="ABBRID0EI6AE" xlink:type="simple">FWL</abbrev> 26.5; <abbrev xmlns:xlink="http://www.w3.org/1999/xlink" xlink:title="Hindwing length" id="ABBRID0EM6AE" xlink:type="simple">HWL</abbrev> 25; <abbrev xmlns:xlink="http://www.w3.org/1999/xlink" xlink:title="Hindwing width" id="ABBRID0EQ6AE" xlink:type="simple">WHW</abbrev> 2.3; <abbrev xmlns:xlink="http://www.w3.org/1999/xlink" xlink:title="Forewing" id="ABBRID0EU6AE" xlink:type="simple">FW</abbrev><abbrev xmlns:xlink="http://www.w3.org/1999/xlink" xlink:title="Pterostigma length" id="ABBRID0EY6AE" xlink:type="simple">PtL</abbrev> 1; <abbrev xmlns:xlink="http://www.w3.org/1999/xlink" xlink:title="Hindwing" id="ABBRID0E36AE" xlink:type="simple">HW</abbrev><abbrev xmlns:xlink="http://www.w3.org/1999/xlink" xlink:title="Pterostigma length" id="ABBRID0EBAAG" xlink:type="simple">PtL</abbrev> 1.3; <abbrev xmlns:xlink="http://www.w3.org/1999/xlink" xlink:title="Head width" id="ABBRID0EFAAG" xlink:type="simple">HWd</abbrev> 4.1; <abbrev xmlns:xlink="http://www.w3.org/1999/xlink" xlink:title="Hind femur length" id="ABBRID0EJAAG" xlink:type="simple">HFL</abbrev> 4; <abbrev xmlns:xlink="http://www.w3.org/1999/xlink" xlink:title="Cercus length" id="ABBRID0ENAAG" xlink:type="simple">CL</abbrev> 1.8. <bold><italic>Head</italic></bold>: eyes brown; head black except: labium, labrum mandible base, genae, and anteclypeus pale greenish yellow; labium and labrum with long, pale setae; postclypeus greyish yellow, antefrons and postfrons dark brown, both with sculptured surface except lustrous space between antennae base and eyes and extending to occipital foramen; antennae dark-brown except pale yellow base, postocular lobe slightly protruding posteriorly beyond level of hind margin of compound eye, paraorbital carina distinct (Fig. <xref ref-type="fig" rid="F9">9A</xref>). <bold><italic>Thorax</italic></bold>: prothorax bright yellow with brown spots, pterothorax brown with antehumeral and metepisternal yellow stripe, metepimeron brown with a yellow stripe below metathoracic suture (Figs <xref ref-type="fig" rid="F8">8B</xref>, <xref ref-type="fig" rid="F9">9B</xref>). Anterior lobe of the prothorax subquadrangular, middle lobes arcuate medially (Fig. <xref ref-type="fig" rid="F10">10A</xref>), the posterior lobe of pronotum convex, prolonged laterally into two pairs of processes: one on superior margin and the other on inferior margin; superior processes long, curved dorsoposteriorly, their tips blunt and extending over a third of the pterothorax; inferior processes shorter, less than half the length of superior processes, and extending posteroventrally (Fig. <xref ref-type="fig" rid="F10">10B</xref>). Venter of thorax and coxae yellow, femora dark brown externally and pale brown internally, tibiae, tarsi and armature brown. Leg spines 2–3 times longer than spaces between bases of adjacent spines, interval between spurs subequal along all legs. Tarsal claws with supplementary tooth. Wings hyaline. <abbrev xmlns:xlink="http://www.w3.org/1999/xlink" xlink:title="Pterostigma" id="ABBRID0ELBAG" xlink:type="simple">Pt</abbrev> dark brown surmounting two to two and a half cells, ratio between distal and proximal length approximately 1:1. <abbrev xmlns:xlink="http://www.w3.org/1999/xlink" xlink:title="Postnodal crossveins" id="ABBRID0EPBAG" xlink:type="simple">Px</abbrev> 18 in <abbrev xmlns:xlink="http://www.w3.org/1999/xlink" xlink:title="Forewing" id="ABBRID0ETBAG" xlink:type="simple">FW</abbrev> and 16 in <abbrev xmlns:xlink="http://www.w3.org/1999/xlink" xlink:title="Hindwing" id="ABBRID0EXBAG" xlink:type="simple">HW</abbrev>. <bold><italic>Abdomen</italic></bold>: dark brown, <abbrev xmlns:xlink="http://www.w3.org/1999/xlink" xlink:title="Abdominal segments 1" id="ABBRID0E5BAG" xlink:type="simple">S1</abbrev> and <abbrev xmlns:xlink="http://www.w3.org/1999/xlink" xlink:title="Abdominal segments 2" id="ABBRID0ECCAG" xlink:type="simple">S2</abbrev> with yellow lateral stripes, <abbrev xmlns:xlink="http://www.w3.org/1999/xlink" xlink:title="Abdominal segments 3" id="ABBRID0EGCAG" xlink:type="simple">S3</abbrev>–7 dark brown dorsally with narrow basal yellow ring connecting laterally to yellow stripe along ventral side in <abbrev xmlns:xlink="http://www.w3.org/1999/xlink" xlink:title="Abdominal segments 7" id="ABBRID0EKCAG" xlink:type="simple">S7</abbrev> and <abbrev xmlns:xlink="http://www.w3.org/1999/xlink" xlink:title="Abdominal segments 8" id="ABBRID0EOCAG" xlink:type="simple">S8</abbrev>. <abbrev xmlns:xlink="http://www.w3.org/1999/xlink" xlink:title="Abdominal segments 9" id="ABBRID0ESCAG" xlink:type="simple">S9</abbrev> and <abbrev xmlns:xlink="http://www.w3.org/1999/xlink" xlink:title="Abdominal segments 10" id="ABBRID0EWCAG" xlink:type="simple">S10</abbrev> dark brown (Fig. <xref ref-type="fig" rid="F8">8</xref>). Cercus cylindrical, covered with denticles and scattered short setae, in lateral view longer than paraproct (Fig. <xref ref-type="fig" rid="F10">10C, D</xref>); paraprocts in lateral view with a strong ventral tubercle located at midlength, the tubercle bearing a conspicuous hair pencil apically, tips of paraprocts recurved, acute, hook shaped (Fig. <xref ref-type="fig" rid="F10">10D</xref>). Genital ligula with two lateroapical recurved flagella as in the other species described for the genus.</p><fig id="F8" position="float" orientation="portrait"><object-id xmlns:xlink="http://www.w3.org/1999/xlink" content-type="doi" xlink:type="simple">10.3897/zookeys.1036.64230.figure8</object-id><object-id xmlns:xlink="http://www.w3.org/1999/xlink" content-type="arpha" xlink:type="simple">D5075F2F-08D3-58CC-A269-640C8210DD07</object-id><label>Figure 8.</label><caption><p>Full body lateral photographs of <italic><tp:taxon-name><tp:taxon-name-part taxon-name-part-type="genus" reg="Archaeopodagrion">Archaeopodagrion</tp:taxon-name-part> <tp:taxon-name-part taxon-name-part-type="species" reg="mayi">mayi</tp:taxon-name-part></tp:taxon-name></italic><bold>A</bold> male holotype <bold>B</bold> male holotype head and thorax closeup. Scale bar: 1 cm.</p></caption><graphic xmlns:xlink="http://www.w3.org/1999/xlink" xlink:href="zookeys-1036-021-g008.jpg" position="float" orientation="portrait" xlink:type="simple" id="oo_539402.jpg"><uri content-type="original_file" xlink:type="simple">https://binary.pensoft.net/fig/539402</uri></graphic></fig></tp:treatment-sec><tp:treatment-sec sec-type="distribution" id="SECID0ECEAG"><title>Distribution.</title><p>Known only from the holotype and paratype locality in the western foothills of the Ecuadorian Andes in Imbabura Province (Fig. <xref ref-type="fig" rid="F7">7</xref>).</p></tp:treatment-sec><tp:treatment-sec sec-type="etymology" id="SECID0EMEAG"><title>Etymology.</title><p>Named <italic><tp:taxon-name><tp:taxon-name-part taxon-name-part-type="genus" reg="Archaeopodagrion"/><tp:taxon-name-part taxon-name-part-type="species" reg="mayi">mayi</tp:taxon-name-part></tp:taxon-name></italic>, an adjective in the genitive case, after Dr. Michael L. May for his great contributions on the study of odonates, whose work ranges from basic taxonomy and systematics to complex ecological and physiological questions related to migratory patterns and to the body temperature regulation of dragonflies. Dr. May has established the foundation for many research topics in Odonatology and has supported the development of several odonatologists and their research.</p><fig id="F9" position="float" orientation="portrait"><object-id xmlns:xlink="http://www.w3.org/1999/xlink" content-type="doi" xlink:type="simple">10.3897/zookeys.1036.64230.figure9</object-id><object-id xmlns:xlink="http://www.w3.org/1999/xlink" content-type="arpha" xlink:type="simple">B635221D-6E5B-539E-B334-45E0DEB0954D</object-id><label>Figure 9.</label><caption><p>Diagnostic characters of male holotype of <italic><tp:taxon-name><tp:taxon-name-part taxon-name-part-type="genus" reg="Archaeopodagrion">Archaeopodagrion</tp:taxon-name-part> <tp:taxon-name-part taxon-name-part-type="species" reg="mayi">mayi</tp:taxon-name-part></tp:taxon-name></italic><bold>A</bold> head, frontal view <bold>B</bold> thorax, lateral view.</p></caption><graphic xmlns:xlink="http://www.w3.org/1999/xlink" xlink:href="zookeys-1036-021-g009.jpg" position="float" orientation="portrait" xlink:type="simple" id="oo_539403.jpg"><uri content-type="original_file" xlink:type="simple">https://binary.pensoft.net/fig/539403</uri></graphic></fig><sec sec-type="Biological observations" id="SECID0EYFAG"><title>Biological observations</title><p>The specimens of <italic><tp:taxon-name><tp:taxon-name-part taxon-name-part-type="genus" reg="Archaeopodagrion">A.</tp:taxon-name-part> <tp:taxon-name-part taxon-name-part-type="species" reg="recurvatum">recurvatum</tp:taxon-name-part></tp:taxon-name></italic> were collected at two different locations with similar characteristics along the Colombian Western Andean foothills, where the climate is tropical, with temperatures ranging from 22 °C to 27 °C, high precipitation (&gt; 3000 mm per year [<xref ref-type="bibr" rid="B8">Pravettoni 2019</xref>]) and tropical rainforest as the predominant vegetation. They were found on small to medium-sized fast flowing streams, with sand and gravel substrates surrounded by a mix of boulders and exposed bedrocks, interspersed with waterfalls, pools and rapids, within primary and undisturbed forests. The waters were clear, clean, and highly oxygenated. <italic><tp:taxon-name><tp:taxon-name-part taxon-name-part-type="genus" reg="Archaeopodagrion">Archaeopodagrion</tp:taxon-name-part> <tp:taxon-name-part taxon-name-part-type="species" reg="recurvatum">recurvatum</tp:taxon-name-part></tp:taxon-name></italic> coexisted there with damselflies of other families such as <tp:taxon-name><tp:taxon-name-part taxon-name-part-type="family">Heteragrionidae</tp:taxon-name-part></tp:taxon-name>, <tp:taxon-name><tp:taxon-name-part taxon-name-part-type="family">Polythoridae</tp:taxon-name-part></tp:taxon-name>, and <tp:taxon-name><tp:taxon-name-part taxon-name-part-type="family">Platystictidae</tp:taxon-name-part></tp:taxon-name>. Those streams are highly dependent on precipitation: during the wet season, the stream water level can increase 0.50 to 1.0 m, decreasing in the same proportion during the dry season. When the waters recede, apparently there are more available spaces for adults to emerge, using semi-submerged large stones and sticks as attachment substrate. <xref ref-type="bibr" rid="B1">Amaya-Vallejo (2009)</xref> identified odonate assemblages associated with different habitats within the Anchicayá zone, thus classifying most of the species inhabiting the previously described streams as stenoecious, or able to live only in a restricted range of habitats.</p><fig id="F10" position="float" orientation="portrait"><object-id xmlns:xlink="http://www.w3.org/1999/xlink" content-type="doi" xlink:type="simple">10.3897/zookeys.1036.64230.figure10</object-id><object-id xmlns:xlink="http://www.w3.org/1999/xlink" content-type="arpha" xlink:type="simple">0A1AE207-9CDA-56E9-B5D6-028DA56E57F8</object-id><label>Figure 10.</label><caption><p>Diagnostic characters of male holotype of <italic><tp:taxon-name><tp:taxon-name-part taxon-name-part-type="genus" reg="Archaeopodagrion">Archaeopodagrion</tp:taxon-name-part> <tp:taxon-name-part taxon-name-part-type="species" reg="mayi">mayi</tp:taxon-name-part></tp:taxon-name></italic><bold>A</bold> pronotum, dorsal view <bold>B</bold> pronotum, lateral view <bold>C</bold> caudal appendages, dorsal view <bold>D</bold> caudal appendages, lateral view <bold>E</bold> genital ligula, ventral view. Caudal appendages might show postmortem distortions. Abbreviations: anterior lobe (<abbrev xmlns:xlink="http://www.w3.org/1999/xlink" xlink:title="anterior lobe" id="ABBRID0EIIAG" xlink:type="simple">al</abbrev>), middle lobe (<abbrev xmlns:xlink="http://www.w3.org/1999/xlink" xlink:title="middle lobe" id="ABBRID0EMIAG" xlink:type="simple">ml</abbrev>), posterior lobe (<abbrev xmlns:xlink="http://www.w3.org/1999/xlink" xlink:title="posterior lobe" id="ABBRID0EQIAG" xlink:type="simple">pl</abbrev>), pronotal lobe (<abbrev xmlns:xlink="http://www.w3.org/1999/xlink" xlink:title="pronotal lobe" id="ABBRID0EUIAG" xlink:type="simple">prl</abbrev>).</p></caption><graphic xmlns:xlink="http://www.w3.org/1999/xlink" xlink:href="zookeys-1036-021-g010.jpg" position="float" orientation="portrait" xlink:type="simple" id="oo_539404.jpg"><uri content-type="original_file" xlink:type="simple">https://binary.pensoft.net/fig/539404</uri></graphic></fig><p><italic><tp:taxon-name><tp:taxon-name-part taxon-name-part-type="genus" reg="Archaeopodagrion">Archaeopodagrion</tp:taxon-name-part> <tp:taxon-name-part taxon-name-part-type="species" reg="mayi">mayi</tp:taxon-name-part></tp:taxon-name></italic> was collected at Los Cedros Natural Reserve in Ecuador. This reserve is located in the southernmost area of the Cordillera de la Plata, lying on the western side of the Andes mountains. The temperature generally fluctuates between 16–25 °C and the humidity can be as high as 100% due to the high level of precipitation (&gt; 3000 mm per year [<xref ref-type="bibr" rid="B8">Pravettoni 2019</xref>]). The dominant type of vegetation is tropical rainforest. The specimens were found in a swampy trail left by a stream located inside a small canyon; the walls were covered with long roots and lianas. Both males were perching at the end of these roots, with their wings open as in individuals of <italic><tp:taxon-name><tp:taxon-name-part taxon-name-part-type="genus" reg="Heteragrion">Heteragrion</tp:taxon-name-part></tp:taxon-name></italic> and somewhat resembling females of this genus. The collection trip occurred right after the dry season and the climatic conditions were similar to the ones in the Colombian locations. The stream water level may have been reduced and <italic><tp:taxon-name><tp:taxon-name-part taxon-name-part-type="genus" reg="Archaeopodagrion">A.</tp:taxon-name-part> <tp:taxon-name-part taxon-name-part-type="species" reg="mayi">mayi</tp:taxon-name-part></tp:taxon-name></italic> may have the same emergence habits as <italic><tp:taxon-name><tp:taxon-name-part taxon-name-part-type="genus" reg="Archaeopodagrion">A.</tp:taxon-name-part> <tp:taxon-name-part taxon-name-part-type="species" reg="recurvatum">recurvatum</tp:taxon-name-part></tp:taxon-name></italic>. <tp:taxon-name><tp:taxon-name-part taxon-name-part-type="family">Polythoridae</tp:taxon-name-part></tp:taxon-name> and <tp:taxon-name><tp:taxon-name-part taxon-name-part-type="family">Heteragrionidae</tp:taxon-name-part></tp:taxon-name> were collected at the same place and considering the characteristics of the habitat and the classification made by <xref ref-type="bibr" rid="B1">Amaya-Vallejo (2009)</xref>, <italic><tp:taxon-name><tp:taxon-name-part taxon-name-part-type="genus" reg="Archaeopodagrion">A.</tp:taxon-name-part> <tp:taxon-name-part taxon-name-part-type="species" reg="mayi">mayi</tp:taxon-name-part></tp:taxon-name></italic> may also be a stenoecious species thus sharing similar habitat requirements with <italic><tp:taxon-name><tp:taxon-name-part taxon-name-part-type="genus" reg="Archaeopodagrion">A.</tp:taxon-name-part> <tp:taxon-name-part taxon-name-part-type="species" reg="recurvatum">recurvatum</tp:taxon-name-part></tp:taxon-name></italic>. Despite the habitat requirements for both species, due to lack of surveys we suggest these to be data deficient category for the IUCN red species list.</p></sec><sec sec-type="Taxonomic remarks" id="SECID0EPLAG"><title>Taxonomic remarks</title><p>The phylogenetic position of <italic><tp:taxon-name><tp:taxon-name-part taxon-name-part-type="genus" reg="Archaeopodagrion">Archaeopodagrion</tp:taxon-name-part></tp:taxon-name></italic> was expected to be close to the Malagasy genus <italic><tp:taxon-name><tp:taxon-name-part taxon-name-part-type="genus" reg="Tatocnemis">Tatocnemis</tp:taxon-name-part></tp:taxon-name></italic> based on morphological characteristics (<xref ref-type="bibr" rid="B9">Rácenis 1959</xref>). <xref ref-type="bibr" rid="B5">Dijkstra et al. (2014)</xref> proposed the family <tp:taxon-name><tp:taxon-name-part taxon-name-part-type="family">Philogeniidae</tp:taxon-name-part></tp:taxon-name> for <italic><tp:taxon-name><tp:taxon-name-part taxon-name-part-type="genus" reg="Archaeopodagrion">Archaeopodagrion</tp:taxon-name-part></tp:taxon-name></italic> and <italic><tp:taxon-name><tp:taxon-name-part taxon-name-part-type="genus" reg="Philogenia">Philogenia</tp:taxon-name-part></tp:taxon-name></italic> genera based on molecular evidence only, but morphologically, the only character shared by them is the coiled flagella on genital ligula, with no further evidence of other reliable diagnostic characters (<xref ref-type="bibr" rid="B3">Bota-Sierra 2017</xref>). With the description of the larva of <italic><tp:taxon-name><tp:taxon-name-part taxon-name-part-type="genus" reg="Archaeopodagrion">Archaeopodagrion</tp:taxon-name-part></tp:taxon-name></italic> (<xref ref-type="bibr" rid="B7">Novelo-Gutiérrez et al. 2020</xref>), some important taxonomic information supported <tp:taxon-name><tp:taxon-name-part taxon-name-part-type="family">Philogeniidae</tp:taxon-name-part></tp:taxon-name> as a monophyletic group including the shape of the antennae and the caudal lamellae, the structure of the galeolacinia of the maxilla, the maxillary palp and the distointernal margins of tibiae and the prementum. Autapomorphic characters separating larvae of <italic><tp:taxon-name><tp:taxon-name-part taxon-name-part-type="genus" reg="Archaeopodagrion">Archaeopodagrion</tp:taxon-name-part></tp:taxon-name></italic> from those of <italic><tp:taxon-name><tp:taxon-name-part taxon-name-part-type="genus" reg="Philogenia">Philogenia</tp:taxon-name-part></tp:taxon-name></italic> become less apparent with the description of <italic><tp:taxon-name><tp:taxon-name-part taxon-name-part-type="genus" reg="Archaeopodagrion">A.</tp:taxon-name-part> <tp:taxon-name-part taxon-name-part-type="species" reg="recurvatum">recurvatum</tp:taxon-name-part></tp:taxon-name></italic> because the caudal lamellae with basal, spiny, fleshy tubercles present in <italic><tp:taxon-name><tp:taxon-name-part taxon-name-part-type="genus" reg="Archaeopodagrion">A.</tp:taxon-name-part> <tp:taxon-name-part taxon-name-part-type="species" reg="fernandoi">fernandoi</tp:taxon-name-part></tp:taxon-name></italic> are lacking in <italic><tp:taxon-name><tp:taxon-name-part taxon-name-part-type="genus" reg="Archaeopodagrion">A.</tp:taxon-name-part> <tp:taxon-name-part taxon-name-part-type="species" reg="recurvatum">recurvatum</tp:taxon-name-part></tp:taxon-name></italic>. We propose that the mandibular formula is the most reliable character for separating larvae of <italic><tp:taxon-name><tp:taxon-name-part taxon-name-part-type="genus" reg="Archaeopodagrion">Archaeopodagrion</tp:taxon-name-part></tp:taxon-name></italic> and <italic><tp:taxon-name><tp:taxon-name-part taxon-name-part-type="genus" reg="Philogenia">Philogenia</tp:taxon-name-part></tp:taxon-name></italic>, following <xref ref-type="bibr" rid="B7">Novelo-Gutiérrez et al. (2020)</xref>: the molar lobe in the right mandible of <italic><tp:taxon-name><tp:taxon-name-part taxon-name-part-type="genus" reg="Archaeopodagrion">Archaeopodagrion</tp:taxon-name-part></tp:taxon-name></italic> does not present m denticles but it does in <italic><tp:taxon-name><tp:taxon-name-part taxon-name-part-type="genus" reg="Philogenia">Philogenia</tp:taxon-name-part></tp:taxon-name></italic>, the molar lobe in the left mandible of <italic><tp:taxon-name><tp:taxon-name-part taxon-name-part-type="genus" reg="Archaeopodagrion">Archaeopodagrion</tp:taxon-name-part></tp:taxon-name></italic> has only two m denticles but the number varies in <italic><tp:taxon-name><tp:taxon-name-part taxon-name-part-type="genus" reg="Philogenia">Philogenia</tp:taxon-name-part></tp:taxon-name></italic>, and the tooth d in the left mandible of <italic><tp:taxon-name><tp:taxon-name-part taxon-name-part-type="genus" reg="Archaeopodagrion">Archaeopodagrion</tp:taxon-name-part></tp:taxon-name></italic> is small, bluntly-pointed and close to tooth b whereas in <italic><tp:taxon-name><tp:taxon-name-part taxon-name-part-type="genus" reg="Philogenia">Philogenia</tp:taxon-name-part></tp:taxon-name></italic> the shape is different and its position is quite variable.</p></sec></tp:treatment-sec><tp:treatment-sec><!--Section generated to contain objects referenced in tp:taxon-treatment.--><fig id="F7" position="float" orientation="portrait"><object-id xmlns:xlink="http://www.w3.org/1999/xlink" content-type="doi" xlink:type="simple">10.3897/zookeys.1036.64230.figure7</object-id><object-id xmlns:xlink="http://www.w3.org/1999/xlink" content-type="arpha" xlink:type="simple">ADB3D707-85E3-59D1-B68E-BC94D4B55180</object-id><label>Figure 7.</label><caption><p>Distribution map for the new species of <italic><tp:taxon-name><tp:taxon-name-part taxon-name-part-type="genus" reg="Archaeopodagrion">Archaeopodagrion</tp:taxon-name-part></tp:taxon-name></italic>. Black dots represent type localities.</p></caption><graphic xmlns:xlink="http://www.w3.org/1999/xlink" xlink:href="zookeys-1036-021-g007.jpg" position="float" orientation="portrait" xlink:type="simple" id="oo_539401.jpg"><uri content-type="original_file" xlink:type="simple">https://binary.pensoft.net/fig/539401</uri></graphic></fig></tp:treatment-sec><ref-list><ref id="B8"><mixed-citation xmlns:xlink="http://www.w3.org/1999/xlink" xlink:type="simple"><person-group><name name-style="western"><surname>Pravettoni</surname><given-names>R</given-names></name></person-group> (<year>2019</year>) Precipitation in the Andes. <ext-link xlink:type="simple" ext-link-type="uri" xlink:href="https://www.grida.no/resources/12820">https://www.grida.no/resources/12820</ext-link></mixed-citation></ref><ref id="B1"><mixed-citation xmlns:xlink="http://www.w3.org/1999/xlink" xlink:type="simple"><person-group><name name-style="western"><surname>Amaya-Vallejo</surname><given-names>V</given-names></name></person-group> (<year>2009</year>) Ensamblajes de odonatos como indicadores del estado ecológico de dos hábitats diferentes en la Central Hidroeléctrica del río Anchicayá, PNN Farallones de Cali. MSc Thesis. Universidad de Los Andes, Bogotá.</mixed-citation></ref><ref id="B9"><mixed-citation xmlns:xlink="http://www.w3.org/1999/xlink" xlink:type="simple"><person-group><name name-style="western"><surname>Rácenis</surname><given-names>J</given-names></name></person-group> (<year>1959</year>) <article-title>Lista de los odonatos del Perú.</article-title><source>Acta Biológica Venezuelica</source><volume>2</volume>: <fpage>467</fpage>–<lpage>522</lpage>.</mixed-citation></ref><ref id="B5"><mixed-citation xmlns:xlink="http://www.w3.org/1999/xlink" xlink:type="simple"><person-group><name name-style="western"><surname>Dijkstra</surname><given-names>KDB</given-names></name><name name-style="western"><surname>Kalkman</surname><given-names>VJ</given-names></name><name name-style="western"><surname>Dow</surname><given-names>RA</given-names></name><name name-style="western"><surname>Stokvis</surname><given-names>FR</given-names></name><name name-style="western"><surname>Van Tol</surname><given-names>J</given-names></name></person-group> (<year>2014</year>) <article-title>Redefining the damselfly families: A comprehensive molecular phylogeny of <tp:taxon-name><tp:taxon-name-part taxon-name-part-type="suborder">Zygoptera</tp:taxon-name-part></tp:taxon-name> (<tp:taxon-name><tp:taxon-name-part taxon-name-part-type="order">Odonata</tp:taxon-name-part></tp:taxon-name>).</article-title><source>Systematic Entomology</source><volume>39</volume>: <fpage>68</fpage>–<lpage>96</lpage>. <ext-link xlink:type="simple" ext-link-type="doi" xlink:href="10.1111/syen.12035">https://doi.org/10.1111/syen.12035</ext-link></mixed-citation></ref><ref id="B3"><mixed-citation xmlns:xlink="http://www.w3.org/1999/xlink" xlink:type="simple"><person-group><name name-style="western"><surname>Bota-Sierra</surname><given-names>CA</given-names></name></person-group> (<year>2017</year>) <article-title>Two new species of the family <tp:taxon-name><tp:taxon-name-part taxon-name-part-type="family">Philogeniidae</tp:taxon-name-part></tp:taxon-name> (<tp:taxon-name><tp:taxon-name-part taxon-name-part-type="order">Odonata</tp:taxon-name-part></tp:taxon-name>: <tp:taxon-name><tp:taxon-name-part taxon-name-part-type="suborder">Zygoptera</tp:taxon-name-part></tp:taxon-name>) from the Western Colombian Andes.</article-title><source>International Journal of Odonatology</source><volume>20</volume>: <fpage>137</fpage>–<lpage>150</lpage>. <ext-link xlink:type="simple" ext-link-type="doi" xlink:href="10.1080/13887890.2017.1344733">https://doi.org/10.1080/13887890.2017.1344733</ext-link></mixed-citation></ref><ref id="B7"><mixed-citation xmlns:xlink="http://www.w3.org/1999/xlink" xlink:type="simple"><person-group><name name-style="western"><surname>Novelo-Gutiérrez</surname><given-names>R</given-names></name><name name-style="western"><surname>Bota-Sierra</surname><given-names>CA</given-names></name><name name-style="western"><surname>Amaya-Vallejo</surname><given-names>V</given-names></name></person-group> (<year>2020</year>) <article-title>Description of the larva of the genus <italic><tp:taxon-name><tp:taxon-name-part taxon-name-part-type="genus">Archaeopodagrion</tp:taxon-name-part></tp:taxon-name></italic> Kennedy, 1939 (<tp:taxon-name><tp:taxon-name-part taxon-name-part-type="suborder">Zygoptera</tp:taxon-name-part></tp:taxon-name>: <tp:taxon-name><tp:taxon-name-part taxon-name-part-type="family">Philogeniidae</tp:taxon-name-part></tp:taxon-name>).</article-title><source>Zootaxa</source><volume>4816</volume>: <fpage>325</fpage>–<lpage>332</lpage>. <ext-link xlink:type="simple" ext-link-type="doi" xlink:href="10.11646/zootaxa.4816.3.3">https://doi.org/10.11646/zootaxa.4816.3.3</ext-link></mixed-citation></ref></ref-list></tp:taxon-treatment>
